# Supplementary material for: Hymecromone Promotes Longevity and Insulin Sensitivity in Mice
Source: Cells. 2024 Oct 18;13(20):1727. doi: 10.3390/cells13201727 (PMC11506560; doi:10.3390/cells13201727)
Supplement: Supplementary file 1 [file cells-13-01727-s001.zip]

Archive with 1 entries (1 files):
- cells-3211933-supplementary.pdf
